# Supplementary material for: Genome-Wide Identification and Evolution-Profiling Analysis of Heat Shock Protein Gene Family in Poaceae Barnhart
Source: Int J Mol Sci. 2025 Apr 30;26(9):4269. doi: 10.3390/ijms26094269 (PMC12072500; doi:10.3390/ijms26094269)
Supplement: Supplementary file 1 [file ijms-26-04269-s001.zip]

Archive with 1 entries (1 files):
- Supplemental table S1.pdf
